# Supplementary material for: Nutritional Interventions in Head and Neck Cancer Patients Undergoing Chemoradiotherapy: A Systematic Review and Meta-Analysis
Source: Healthcare (Basel). 2025 Dec 18;13(24):3324. doi: 10.3390/healthcare13243324 (PMC12732905; doi:10.3390/healthcare13243324)
Supplement: Supplementary file 1 [file healthcare-13-03324-s001.zip]

Archive with 1 entries (1 files):
- healthcare-3943295-supplementary.pdf
